# Supplementary material for: Deep Sequencing of Human Nuclear and Cytoplasmic Small RNAs Reveals an Unexpectedly Complex Subcellular Distribution of miRNAs and tRNA 3′ Trailers
Source: PLoS One. 2010 May 14;5(5):e10563. doi: 10.1371/journal.pone.0010563 (PMC2871053; doi:10.1371/journal.pone.0010563)
Supplement: Table S3 — miRNAs that present different most abundant isomiR in nuclear and cytoplasmic sRNA libraries. Read counts of each sequence were normalized to reads per million (RPM). (0.03 MB XLS) [file pone.0010563.s005.xls]

## Sheet: Supplemental table 3
Table S3. miRNAs that present different most abundant isomiR in nuclear and cytoplasmic sRNA libraries. Read counts of each sequence were normalized to reads per million (RPM).
miRNA	Sequence of most abundant isomiR in the nuclear sRNA library	Read count	Sequence of most abundant isomiR in the cytoplasmic sRNA library	Read count
hsa-miR-140-3p	ACCACAGGGUAGAACCACGGA	1125	UACCACAGGGUAGAACCACGGA	1149.1
hsa-miR-886-5p	CGGGUCGGAGUUAGCUCAAGCGGU	674.8	GGGUCGGAGUUAGCUCAAGCGGU	1130
hsa-miR-192	CUGACCUAUGAAUUGACAGCCA	482	CUGACCUAUGAAUUGACAGCC	372.1
hsa-miR-92b	UAUUGCACUCGUCCCGGCCUCC	301.6	UAUUGCACUCGUCCCGGCCU	245.4
hsa-miR-27b	UUCACAGUGGCUAAGUUCUGC	127.2	UUCACAGUGGCUAAGUUCU	167.9
hsa-miR-199b-3p	ACAGUAGUCUGCACAUUGGUUA	6.2	ACAGUAGUCUGCACAUUGGUU	4.7
hsa-miR-1262	AUGGGUGAAUUUGUAGAAGGAU	4.3	UGAUGGGUGAAUUUGUAGAAGGA	1
hsa-miR-935	CAGUUACCGCUUCCGCUACCGC	3.9	CAGUUACCGCUUCCGCUACCG	2.5
hsa-miR-671-5p	AGGAAGCCCUGGAGGGGCUGGAGGU	3	AGGAAGCCCUGGAGGGGCUGGA	1
hsa-miR-137	UUAUUGCUUAAGAAUACGCGUA	2.8	UUAUUGCUUAAGAAUACGCGUAG	1.7
hsa-miR-576-3p	AAGAUGUGGAAAAAUUGGAAUC	2.4	AAGAUGUGGAAAAAUUGGAAUCC	1.5
hsa-miR-590-3p	UAAUUUUAUGUAUAAGCUAGU	2.4	UAAUUUUAUGUAUAAGCUAGUC	2
hsa-miR-324-5p	CGCAUCCCCUAGGGCAUUGGUGU	2.3	CGCAUCCCCUAGGGCAUUGGUG	1.2
hsa-miR-582-3p	UAACUGGUUGAACAACUGAAC	2.3	UAACUGGUUGAACAACUGAA	2.2
hsa-miR-484	UCAGGCUCAGUCCCCUCCCGAU	1.9	UCAGGCUCAGUCCCCUCCCGA	1
hsa-miR-548h	AAAAGUAAUCGCGGUUUUUGUC	1.7	AAAAGUAAUCGCGGUUUUUGU	2.7
hsa-miR-923	AGCGGAGGAAAAGAAACUAACCAGGA	1.5	GCGGAGGAAAAGAAACUAACCAGGA	3.9
hsa-miR-615-5p	GGGGGUCCCCGGUGCUCGGAU	1.5	GGGGGUCCCCGGUGCUCGGAUC	7.4
hsa-miR-139-3p	UGGAGACGCGGCCCUGUUGGAGU	1.3	UGGAGACGCGGCCCUGUUGGAG	0.5
hsa-miR-942	UUCUCUGUUUUGGCCAUGUGUG	1.3	UCUUCUCUGUUUUGGCCAUGUG	2.9
hsa-miR-330-5p	UCUCUGGGCCUGUGUCUUAGG	1.1	UCUCUGGGCCUGUGUCUUA	0.2
hsa-miR-769-3p	CUGGGAUCUCCGGGGUCUUGGUU	1.1	CUGGGAUCUCCGGGGUCUUGG	0.7
hsa-miR-362-5p	AAUCCUUGGAACCUAGGUGUGAGU	1.1	AAUCCUUGGAACCUAGGUGUGAGUG	2.2
hsa-miR-576-5p	AUUCUAAUUUCUCCACGUCUUUG	0.9	AUUCUAAUUUCUCCACGUCUUU	1
hsa-miR-190b	UGAUAUGUUUGAUAUUGGGUUGU	0.9	UGAUAUGUUUGAUAUUGGGUUG	1
hsa-miR-550	AGUGCCUGAGGGAGUAAGAGC	0.8	GUGCCUGAGGGAGUAAGAGCC	0.2
hsa-miR-1303	UUUAGAGACGGGGUCUUGCUCU	0.8	UUUAGAGACGGGGUCUUGCU	0.7
hsa-miR-1180	UUUCCGGCUCGCGUGGGUGUGU	0.8	UUUCCGGCUCGCGUGGGUGU	0.7
hsa-miR-219-1-3p	AGAGUUGAGUCUGGACGUCC	0.8	AGAGUUGAGUCUGGACGUCCCG	1
hsa-miR-494	UGAAACAUACACGGGAAACCUCU	0.6	UGAAACAUACACGGGAAACCUC	0.2
hsa-miR-1277	UACGUAGAUAUAUAUGUAUUUU	0.6	UACGUAGAUAUAUAUGUAUUU	0.5
hsa-miR-1276	UAAAGAGCCCUGUGGAGACA	0.6	UAAAGAGCCCUGUGGAGACACC	1
hsa-miR-361-3p	CCCCCAGGUGUGAUUCUGAUUUGC	0.4	UCCCCCAGGUGUGAUUCUGAUU	0.2
hsa-miR-548p	AGCAAAAACUGCAGUUACUUUU	0.4	GCAAAAACUGCAGUUACUUUUG	0.2
hsa-miR-1911	UGAGUACCGCCAUGUCUGUUGG	0.4	UGAGUACCGCCAUGUCUGUUGGG	0.2
hsa-miR-885-3p	AGGCAGCGGGGUGUAGUGGAU	0.4	AGGCAGCGGGGUGUAGUGGA	0.2
hsa-miR-654-3p	AUAUGUCUGCUGACCAUCACC	0.4	UAUGUCUGCUGACCAUCA	0.2
hsa-miR-217	AUACUGCAUCAGGAACUGAUUGG	0.4	AUACUGCAUCAGGAACUGAUUG	0.5
hsa-miR-504	AGACCCUGGUCUGCACUCUAU	0.4	AGACCCUGGUCUGCACUCUAUC	0.5
hsa-miR-495	AAACAAACAUGGUGCACUUCUUU	0.4	AAACAAACAUGGUGCACUUCUU	0.7
hsa-miR-331-5p	CUAGGUAUGGUCCCAGGGAUCC	0.4	CUAGGUAUGGUCCCAGGGAUC	0.7
hsa-miR-450b-5p	UUUUGCAAUAUGUUCCUGAAUA	0.4	UUUUGCAAUAUGUUCCUGAAU	1
hsa-miR-548d-5p	AAAAGUAAUUGUGGUUUUUG	0.4	AAAAGUAAUUGUGGUUUUUGCC	1.5
hsa-miR-106a	AGUGCUUACAGUGCAGGUAGC	0.4	AAAGUGCUUACAGUGCAGGUAG	2
hsa-miR-1274a	UCCCUGUUCAGGCGCCA	0.4	GUCCCUGUUCAGGCGCCA	5.6
hsa-miR-720	UCUCGCUGGGGCCUCCAA	0.4	UCUCGCUGGGGCCUCCA	13.7
hsa-miR-1244	UGGUUUGUAUGAGAUGGUU	0.2	AAGUAGUUGGUUUGUAUGAGAUGGUU	0.2
hsa-miR-616	AGUCAUUGGAGGGUUUGAGCAG	0.2	AGGAAGUCAUUGGAGGGUUUGA	0.2
hsa-miR-876-3p	UGGUGGUUUACAAAGUAAUUCA	0.2	GUGGUUUACAAAGUAAUUCA	0.2
hsa-miR-18b	UAAGGUGCAUCUAGUGCAG	0.2	UAAGGUGCAUCUAGUGC	0.2
hsa-miR-658	GGCGGAGGGAAGUAGGUCCGU	0.2	GGGAAGUAGGUCCGUUGGUCGGUCG	0.2
hsa-miR-1908	CGGCGGGGACGGCGAUUGGU	0.2	CGGCGGGGACGGCGAUUGG	0.2
hsa-miR-411	UAGUAGACCGUAUAGCGUACG	0.2	AUAGUAGACCGUAUAGCGUACG	0.5
hsa-miR-1300	GAGAAGGAGGCUGCUGAGAUGGG	0.2	GAGAAGGAGGCUGCUGAGAU	0.7
hsa-miR-501-3p	AUGCACCCGGGCAAGGAUUC	0.2	AAUGCACCCGGGCAAGGAUU	0.7
hsa-miR-376c	AACAUAGAGGAAAUUCCACG	0.2	AACAUAGAGGAAAUUCCACGU	1
hsa-miR-548b-5p	AAAGUAAUUGUGGUUUUGG	0.2	AAAAGUAAUUGUGGUUUUGGC	1.7
