# Supplementary material for: Deep Sequencing of Human Nuclear and Cytoplasmic Small RNAs Reveals an Unexpectedly Complex Subcellular Distribution of miRNAs and tRNA 3′ Trailers
Source: PLoS One. 2010 May 14;5(5):e10563. doi: 10.1371/journal.pone.0010563 (PMC2871053; doi:10.1371/journal.pone.0010563)
Supplement: Table S4 — IsomiRs which had shorten or extended version of “AGUGUU” or various 3′ end hexanucleotides of miR-29b isomiRs at their 3′ end. Red letters represent shorten or extended version of “AGUGUU”. Blue letters represent 3′ end hexanucleotides of various miR-29b isomiRs except “AGUGUU”. The isomiRs are shown only if it displayed a raw read count (non-normalized) more than 10 in at least one library. (0.03 MB XLS) [file pone.0010563.s006.xls]

## Sheet: Supplemental Table 4
Table S4. IsomiRs which had shorten or extended version of "AGUGUU" or various 3' end hexanucleotides of miR-29b isomiRs at their 3' end. Red letters represent shorten or extended version of "AGUGUU". Blue letters represent 3' end hexanucleotides of various miR-29b isomiRs except "AGUGUU". The isomiRs are shown only if it displayed a raw read count (non-normalized) more than 10 in at least one li…
miRNA	Sequence of isomiR	Nuclear library	Cytoplasmic library	N/C
hsa-let-7a-1
	UGAGGUAGUAGGUUGUAUAGU	12770.1	9093.9	1.40425
	GAGGUAGUAGGUUGUAUAGU	25.7	17.6	1.46023
hsa-let-7a-2
	UUGAGGUAGUAGGUUGUAUAGU	18.2	9.8	1.85714
	UGAGGUAGUAGGUUGUAUAGU	12770.1	9093.9	1.40425
	GAGGUAGUAGGUUGUAUAGU	25.7	17.6	1.46023
hsa-let-7a-3
	GUGAGGUAGUAGGUUGUAUAGU	46.8	27.5	1.70182
	UGAGGUAGUAGGUUGUAUAGU	12770.1	9093.9	1.40425
	GAGGUAGUAGGUUGUAUAGU	25.7	17.6	1.46023
hsa-let-7d
	AGAGGUAGUAGGUUGCAUAGU	572.7	385.8	1.48445
hsa-let-7e
	UGAGGUAGGAGGUUGUAUAGU	371.9	331.4	1.12221
hsa-let-7f-1
	UGAGGUAGUAGAUUGUAUAGU	5644.6	3374.4	1.67277
	GAGGUAGUAGAUUGUAUAGU	25.2	12.7	1.98425
hsa-let-7f-2
	AUGAGGUAGUAGAUUGUAUAGU	7.3	4.7	1.55319
	UGAGGUAGUAGAUUGUAUAGU	5644.6	3374.4	1.67277
	GAGGUAGUAGAUUGUAUAGU	25.2	12.7	1.98425
hsa-let-7g
	CUGAGGUAGUAGUUUGUACAGU	3	1.7	1.76471
	UGAGGUAGUAGUUUGUACAGU	636.4	490.7	1.29692
hsa-mir-106b
	UAAAGUGCUGACAGUGCAGAUAGU	1.9	1.2	1.58333
hsa-mir-1254
	AGCCUGGAAGCUGGAGCCUGCAGU	2.8	1.2	2.33333
	AGCCUGGAAGCUGGAGCCUGCAGUG	3	2	1.5
hsa-mir-1287
	UGCUGGAUCAGUGGUUCGAGU	3.2	2.9	1.10345
hsa-mir-1308
	GCAUGGGUGGUUCAGU	1.1	3.4	0.323529
	GCAUGGGUGGUUCAGUG	3.2	8.1	0.395062
hsa-mir-151
	CUCGAGGAGCUCACAGUCUAGU	6.4	5.6	1.14286
	UCGAGGAGCUCACAGUCUAGU	68.8	62.8	1.09554
hsa-mir-17
	CAAAGUGCUUACAGUGCAGGUAGU	24.2	45.8	0.528384
hsa-mir-181a-1
	AACAUUCAACGCUGUCGGUGAGU	24.1	18.9	1.27513
hsa-mir-181a-2
	AACAUUCAACGCUGUCGGUGAGU	24.1	18.9	1.27513
hsa-mir-192
	CUGACCUAUGAAUUGACAGCCAGU	10.1	3.9	2.58974
	UGACCUAUGAAUUGACAGCCAGU	102	121.3	0.84089
hsa-mir-193a
	AACUGGCCUACAAAGUCCCAGU	5.8	2.7	2.14815
hsa-mir-205
	UCCUUCAUUCCACCGGAGU	4.9	2.2	2.22727
hsa-mir-20a
	UAAAGUGCUUAUAGUGCAGGUAGU	12.8	21.3	0.600939
hsa-mir-224
	CAAGUCACUAGUGGUUCCGUUUAGU	6.6	2.2	3
hsa-mir-24-2
	GUGCCUACUGAGCUGAAACACAGU	2.4	9.3	0.258065
hsa-mir-27a
	UUCACAGUGGCUAAGU	2.1	4.4	0.477273
hsa-mir-27b
	AGAGCUUAGCUGAUUGGUGAACAGU	2.8	3.9	0.717949
	UUCACAGUGGCUAAGU	2.1	4.4	0.477273
hsa-mir-29b-1
	UAGCACCAUUUGAAAUCAGU	19.2	4.4	4.36364
	UAGCACCAUUUGAAAUCAGUG	10.5	2.5	4.2
	UAGCACCAUUUGAAAUCAGUGU	41.2	9.8	4.20408
	UAGCACCAUUUGAAAUCAGUGUU	355.3	78.2	4.54348
hsa-mir-29b-2
	UAGCACCAUUUGAAAUCAGU	19.2	4.4	4.36364
	UAGCACCAUUUGAAAUCAGUG	10.5	2.5	4.2
	UAGCACCAUUUGAAAUCAGUGU	41.2	9.8	4.20408
	UAGCACCAUUUGAAAUCAGUGUU	355.3	78.2	4.54348
	UAGCACCAUUUGAAAUCAGUGUUU	37	7.4	5
hsa-mir-374a
	UUAUAAUACAACCUGAUAAGU	14.7	30.4	0.483553
	UUAUAAUACAACCUGAUAAGUG	52.4	77.2	0.678756
hsa-mir-374b
	AUAUAAUACAACCUGCUAAGU	8.6	10.8	0.796296
	AUAUAAUACAACCUGCUAAGUG	179.8	112.5	1.59822
	AUAUAAUACAACCUGCUAAGUGU	6	4.7	1.2766
	AUAAUACAACCUGCUAAGUG	1.9	2.5	0.76
hsa-mir-423
	AAGCUCGGUCUGAGGCCCCUCAGU	39.1	22.3	1.75336
	AGCUCGGUCUGAGGCCCCUCAGU	256.9	162	1.5858
hsa-mir-425
	AAUGACACGAUCACUCCCGUUGAGU	6.2	6.9	0.898551
	AUGACACGAUCACUCCCGUUGAGU	2.3	3.7	0.621622
hsa-mir-574
	UGAGUGUGUGUGUGUGAGUGU	0.9	3.2	0.28125
hsa-mir-590
	UAAUUUUAUGUAUAAGCUAGU	2.4	1	2.4
hsa-mir-675
	UGGUGCGGAGAGGGCCCACAGU	12.6	8.3	1.51807
	UGGUGCGGAGAGGGCCCACAGUG	36.8	30.9	1.19094
	GGUGCGGAGAGGGCCCACAGUG	2.1	2.5	0.84
hsa-mir-675b
	UGGUGCGGAGAGGGCCCACAGU	12.6	8.3	1.51807
	UGGUGCGGAGAGGGCCCACAGUG	36.8	30.9	1.19094
	GGUGCGGAGAGGGCCCACAGUG	2.1	2.5	0.84
hsa-mir-744
	UGCGGGGCUAGGGCUAACAGCAGU	5.4	3.9	1.38462
hsa-mir-92b
	AGGGACGGGACGCGGUGCAGU	6.8	4.4	1.54545
	AGGGACGGGACGCGGUGCAGUG	4.7	3.9	1.20513
	AGGGACGGGACGCGGUGCAGUGU	34.2	25.2	1.35714
	AGGGACGGGACGCGGUGCAGUGUU	33.4	40	0.835
hsa-mir-93
	CAAAGUGCUGUUCGUGCAGGUAGU	38.7	52.5	0.737143
hsa-mir-1308
	GCAUGGGUGGUUCAGUG	3.2	8.1	0.395062
hsa-mir-122
	UGGAGUGUGACAAUGGUGUUU	6.8	10.3	0.660194
