# Supplementary material for: Deep Sequencing of Human Nuclear and Cytoplasmic Small RNAs Reveals an Unexpectedly Complex Subcellular Distribution of miRNAs and tRNA 3′ Trailers
Source: PLoS One. 2010 May 14;5(5):e10563. doi: 10.1371/journal.pone.0010563 (PMC2871053; doi:10.1371/journal.pone.0010563)
Supplement: Table S9 — The expression level of all microRNAs that detected in the nuclear and cytoplasmic 18–30nt sRNA of 293T cell line. (0.03 MB XLS) [file pone.0010563.s011.xls]

## Sheet: Table S9
Table S9. The expression level of all microRNAs that detected in the nuclear and cytoplasmic 18-30nt sRNA of 293T cell line.
microRNA	Nuclear RNA	Cytoplasmic RNA
hsa-miR-19a	76404	66144.3
hsa-miR-19b	74920.2	70481.3
hsa-miR-20b	67597.3	47028.7
hsa-miR-20a	53255.9	49806.3
hsa-miR-93	50133.9	36103.1
hsa-miR-106a	43754	47567.3
hsa-miR-221	39783.2	41970.9
hsa-miR-222	36845.4	42817.8
hsa-miR-17-5p	36397.7	34216.5
hsa-miR-18a	30796.9	32301.9
hsa-miR-494	27448.3	18831.2
hsa-miR-18b	26776.2	27936.7
hsa-miR-16	25279.8	19408.7
hsa-miR-106b	24840.4	29810.3
hsa-miR-195	22869.9	17045.3
hsa-miR-7	22750	8859.1
hsa-miR-103	21859.7	28008.7
hsa-miR-15a	21086.8	22915.6
hsa-miR-107	17637.3	30278.4
hsa-miR-198	17175.7	16805.7
hsa-miR-92	16335.4	25159
hsa-miR-15b	15497.9	15000.4
hsa-miR-218	15464.9	11340.5
hsa-miR-320b	13420.2	18214.5
hsa-miR-320	12874.1	16788.8
hsa-miR-25	12277.5	13562.3
hsa-miR-189	12208.3	8833.93
hsa-miR-26b	11241	8850.11
hsa-miR-320c	11137	9329.18
hsa-miR-30b	10537.8	12207
hsa-miR-30c	9978.95	11778.3
hsa-miR-374b	9697.34	12331
hsa-miR-200b	9048.34	16672.4
hsa-miR-30d	8423.9	12501.5
hsa-miR-378	8276.11	13947.1
hsa-miR-186	8100.85	8318.42
hsa-miR-377	8046.53	16271.3
hsa-miR-146b-5p	7940.84	7520
hsa-miR-422a	7914.01	7400.47
hsa-let-7a	7870.4	8430.76
hsa-miR-196b	7702.68	7888.35
hsa-miR-26a	7629.55	6779.31
hsa-miR-196a	7586.5	5201.17
hsa-miR-148b	7353.63	9255.03
hsa-miR-488	7335.33	10512
hsa-miR-92b	7317.68	13548.2
hsa-miR-29c	6946.24	4687.77
hsa-miR-29a	6945.64	2995.76
hsa-miR-873	6912.76	14155.6
hsa-miR-30e	6902.29	9486.85
hsa-miR-24	6788.78	8045.67
hsa-miR-148a	6718.24	11122.9
hsa-miR-10a	6716.1	6662.33
hsa-let-7e	6590.42	9208.23
hsa-miR-371-5p	6583.61	9691.39
hsa-let-7c	6477.49	6586.85
hsa-miR-29b	6456.77	3905.27
hsa-miR-101	6371.25	6063.16
hsa-miR-122a	6318.27	4371.97
hsa-let-7d	5695.17	8619.76
hsa-let-7f	5459.21	8040.08
hsa-miR-21	5366.51	8423.22
hsa-miR-27a	5245.08	4891.33
hsa-let-7g	5056.88	9810.31
hsa-miR-424	4986.38	2895.95
hsa-miR-27b	4725.36	5277.96
hsa-miR-214	4546.39	6040.56
hsa-let-7b	4358.39	4680.38
hsa-miR-191	4117.82	2751.58
hsa-miR-22	4074.17	3317.83
hsa-miR-361-5p	3937.67	5488.48
hsa-miR-185	3840	2419.05
hsa-miR-23b	3833.85	3455.25
hsa-miR-296-3p	3767.98	9970.24
hsa-miR-339-5p	3717.69	4161.38
hsa-miR-10b	3492.58	4887.69
hsa-miR-181a	3466.09	3118.51
hsa-miR-31	3432.42	6379.93
hsa-miR-491	3426.01	2096.21
hsa-miR-423	3287.9	4621.04
hsa-miR-125a	3267.21	3353.74
hsa-miR-9	3186.61	4837.83
hsa-miR-202	3177.05	5884.6
hsa-miR-181b	3108.74	2491.27
hsa-miR-886-5p	3083.45	5916.07
hsa-miR-425	2982.06	3473.33
hsa-miR-23a	2927.56	3419.52
hsa-miR-28	2895.71	5065.27
hsa-miR-100	2769	3360.67
hsa-let-7i	2768.88	5172.99
hsa-miR-125a-3p	2719.78	4321.57
hsa-miR-128	2682.38	4792.32
hsa-miR-365	2581.36	1867.34
hsa-miR-153	2577.15	6054.69
hsa-miR-551a	2540.5	5222.54
hsa-miR-339	2426.51	3407.53
hsa-miR-210	2382.9	2678.6
hsa-miR-98	2258.9	4459.69
hsa-miR-216b	2230.69	3842.24
hsa-miR-184	2029.42	5499.04
hsa-miR-204	1660.19	2007.3
